# Supplementary material for: The Relationship between Burrow Opening Dimensions and Biomass of Intertidal Macroinvertebrates by Feeding Mode (Surface Deposit Feeders vs. Suspension Feeders)
Source: Animals (Basel). 2022 Oct 21;12(20):2878. doi: 10.3390/ani12202878 (PMC9597845; doi:10.3390/ani12202878)
Supplement: Supplementary file 1 [file animals-12-02878-s001.zip]

Archive with 1 entries (1 files):
- animals-1975821-supplementary.pdf
